# Supplementary material for: Protective Properties of Copper-Loaded Chitosan Nanoparticles against Soybean Pathogens Pseudomonas savastanoi pv. glycinea and Curtobacterium flaccumfaciens pv. flaccumfaciens
Source: Polymers (Basel). 2023 Feb 22;15(5):1100. doi: 10.3390/polym15051100 (PMC10007554; doi:10.3390/polym15051100)
Supplement: Supplementary file 1 [file polymers-15-01100-s001.zip]

Archive with 1 entries (1 files):
- polymers-2232471-supplementary.pdf
